# Supplementary material for: A deadly encounter: Alien invasive Spodoptera frugiperda in Africa and indigenous natural enemy, Cotesia icipe (Hymenoptera, Braconidae)
Source: PLoS One. 2021 Jul 16;16(7):e0253122. doi: 10.1371/journal.pone.0253122 (PMC8284609; doi:10.1371/journal.pone.0253122)
Supplement: S1 File — (XLSX) [file pone.0253122.s001.xlsx]

## Sheet: Host stage acceptability data
S1 File. Host stage acceptability data
Rep	Stage	No. of larvae/egg/pupae parasitized out of 10
1	egg	0
2	egg	0
3	egg	0
4	egg	0
5	egg	0
1	L1	6
2	L1	9
3	L1	5
4	L1	9
5	L1	9
1	L2	5
2	L2	6
3	L2	5
4	L2	9
5	L2	6
1	L3	1
2	L3	1
3	L3	3
4	L3	3
5	L3	0
1	L4	0
2	L4	2
3	L4	1
4	L4	0
5	L4	0
1	L5	0
2	L5	0
3	L5	0
4	L5	0
5	L5	0
1	L6	0
2	L6	0
3	L6	0
4	L6	0
5	L6	0
1	pupae	0
2	pupae	0
3	pupae	0
4	pupae	0
5	pupae	0
