# Supplementary material for: A deadly encounter: Alien invasive Spodoptera frugiperda in Africa and indigenous natural enemy, Cotesia icipe (Hymenoptera, Braconidae)
Source: PLoS One. 2021 Jul 16;16(7):e0253122. doi: 10.1371/journal.pone.0253122 (PMC8284609; doi:10.1371/journal.pone.0253122)
Supplement: S2 File — (XLSX) [file pone.0253122.s002.xlsx]

## Sheet: Percent cocoons formed 
S2 File. Percent cocoons formed per host stage as a measure of host suitability
Stage	percent parasitism
L1	70
L1	35
L1	60
L1	60
L1	65
L1	90
L1	90
L1	85
L1	70
L1	85
L1	50
L2	40
L2	45
L2	65
L2	45
L2	50
L2	50
L2	75
L2	65
L2	45
L2	60
L2	95
L2	65
L2	60
L3	35
L3	40
L3	20
L3	70
L3	80
L3	15
L3	55
L3	60
L3	15
L3	40
L4	0
L4	15
L4	5
L4	0
L4	5
L4	20
L4	0
L4	0
L5	0
L5	0
L5	0
L5	0
L5	0
L5
L6	0
L6	0
L6	0
L6	0
L6	0
L6	0
L6	0
