# Supplementary material for: A deadly encounter: Alien invasive Spodoptera frugiperda in Africa and indigenous natural enemy, Cotesia icipe (Hymenoptera, Braconidae)
Source: PLoS One. 2021 Jul 16;16(7):e0253122. doi: 10.1371/journal.pone.0253122 (PMC8284609; doi:10.1371/journal.pone.0253122)
Supplement: S3 File — (XLSX) [file pone.0253122.s003.xlsx]

## Sheet: Percent female progeny 
S3 File. Percent female progeny data per host stage
Host stage	% female progeny
L1	84.6154
L1	57.1429
L1	60
L1	66.6667
L1	75
L1	61.1111
L1	66.6667
L1	33.3333
L1	81.8182
L1	50
L1	70
L2	71.4286
L2	88.8889
L2	61.5385
L2	66.6667
L2	66.6667
L2	80
L2	60
L2	83.3333
L2	37.5
L2	80
L2	81.25
L2	50
L2	60
L3	50
L3	66.6667
L3	75
L3	72.7273
L3	60
L3	0
L3	66.6667
L3	50
L3	66.6667
L3	60
L4	0
L4	0
L4	0
L4	50
L5	0
L5	0
L5	0
L5	0
L5	0
L5
L6	0
L6	0
L6	0
L6	0
L6	0
L6	0
L6	0
