# Supplementary material for: A deadly encounter: Alien invasive Spodoptera frugiperda in Africa and indigenous natural enemy, Cotesia icipe (Hymenoptera, Braconidae)
Source: PLoS One. 2021 Jul 16;16(7):e0253122. doi: 10.1371/journal.pone.0253122 (PMC8284609; doi:10.1371/journal.pone.0253122)
Supplement: S4 File — (XLSX) [file pone.0253122.s004.xlsx]

## Sheet: Number of wasps emerged
S4 File. Number of wasps emerged per host stage
host stage	Total No. of Parasitoids
L1	13
L1	7
L1	10
L1	9
L1	12
L1	18
L1	15
L1	15
L1	11
L1	12
L1	10
L2	7
L2	9
L2	13
L2	9
L2	9
L2	10
L2	15
L2	12
L2	8
L2	10
L2	16
L2	10
L2	10
L3	6
L3	6
L3	4
L3	11
L3	10
L3	2
L3	6
L3	2
L3	3
L3	5
L4	2
L4	1
L4	0
L4	2
