# Supplementary material for: A deadly encounter: Alien invasive Spodoptera frugiperda in Africa and indigenous natural enemy, Cotesia icipe (Hymenoptera, Braconidae)
Source: PLoS One. 2021 Jul 16;16(7):e0253122. doi: 10.1371/journal.pone.0253122 (PMC8284609; doi:10.1371/journal.pone.0253122)
Supplement: S5 File — (XLSX) [file pone.0253122.s005.xlsx]

## Sheet: Time to cocoon formation
S5 File. Time to cocoon formation as a measure of developmental time.
stage	Replicate	Time to cocoon formation
L1	1	7
L1	1	7
L1	1	7
L1	1	7
L1	1	7
L1	1	7
L1	1	7
L1	1	7
L1	1	7
L1	1	7
L1	1	7
L1	1	7
L1	1	7
L1	1	7
L1	2	7
L1	2	7
L1	2	7
L1	2	7
L1	2	7
L1	2	8
L1	3	7
L1	3	7
L1	3	8
L1	3	8
L1	3	8
L1	3	8
L1	3	8
L1	3	9
L1	3	9
L1	3	9
L1	3	9
L1	3	10
L1	4	7
L1	4	7
L1	4	7
L1	4	7
L1	4	7
L1	4	8
L1	4	8
L1	4	8
L1	4	8
L1	4	8
L1	4	8
L1	4	8
L1	5	10
L1	5	11
L1	5	11
L1	5	11
L1	5	11
L1	5	12
L1	5	12
L1	5	12
L1	5	12
L1	5	12
L1	5	12
L1	5	12
L1	5	13
L1	6	7
L1	6	7
L1	6	7
L1	6	7
L1	6	7
L1	6	8
L1	6	8
L1	6	8
L1	6	8
L1	6	8
L1	6	8
L1	6	8
L1	6	8
L1	6	8
L1	6	8
L1	6	9
L1	6	9
L1	6	9
L1	7	7
L1	7	7
L1	7	7
L1	7	7
L1	7	7
L1	7	7
L1	7	7
L1	7	7
L1	7	7
L1	7	7
L1	7	7
L1	7	7
L1	7	7
L1	7	7
L1	7	7
L1	7	8
L1	7	8
L1	7	8
L1	8	8
L1	8	8
L1	8	8
L1	8	8
L1	8	8
L1	8	9
L1	8	9
L1	8	9
L1	8	9
L1	8	9
L1	8	9
L1	8	9
L1	8	11
L1	8	11
L1	8	11
L1	8	11
L1	8	12
L1	9	8
L1	9	8
L1	9	8
L1	9	9
L1	9	9
L1	9	9
L1	9	9
L1	9	10
L1	9	10
L1	9	10
L1	9	11
L1	9	11
L1	9	12
L1	9	12
L1	10	8
L1	10	8
L1	10	8
L1	10	8
L1	10	8
L1	10	8
L1	10	8
L1	10	8
L1	10	8
L1	10	8
L1	10	8
L1	10	8
L1	10	8
L1	10	9
L1	10	9
L1	10	9
L1	10	10
L1	11	7
L1	11	7
L1	11	8
L1	11	8
L1	11	8
L1	11	8
L1	11	8
L1	11	8
L1	11	8
L1	11	8
		8.39735
		1.51221
		0.123062
stage	REP	Dt
L2	1	7
L2	1	7
L2	1	7
L2	1	8
L2	1	8
L2	1	8
L2	1	8
L2	1	9
L2	2	6
L2	2	7
L2	2	7
L2	2	7
L2	2	7
L2	2	7
L2	2	8
L2	2	9
L2	3	7
L2	3	7
L2	3	7
L2	3	7
L2	3	7
L2	3	7
L2	3	7
L2	3	7
L2	3	7
L2	3	7
L2	3	8
L2	3	8
L2	3	8
L2	4	8
L2	4	9
L2	4	9
L2	4	9
L2	4	9
L2	4	9
L2	4	10
L2	4	10
L2	4	10
L2	5	6
L2	5	6
L2	5	6
L2	5	6
L2	5	6
L2	5	7
L2	5	7
L2	5	7
L2	5	7
L2	5	7
L2	6	7
L2	6	7
L2	6	7
L2	6	7
L2	6	7
L2	6	7
L2	6	7
L2	6	7
L2	6	8
L2	6	8
L2	7	8
L2	7	8
L2	7	8
L2	7	9
L2	7	9
L2	7	9
L2	7	9
L2	7	9
L2	7	10
L2	7	10
L2	7	10
L2	7	10
L2	7	10
L2	7	12
L2	7	12
L2	8	9
L2	8	9
L2	8	9
L2	8	9
L2	8	10
L2	8	10
L2	8	10
L2	8	10
L2	8	10
L2	8	10
L2	8	10
L2	8	11
L2	8	11
L2	9	8
L2	9	8
L2	9	9
L2	9	9
L2	9	9
L2	9	10
L2	9	10
L2	9	10
L2	9	11
L2	10	8
L2	10	8
L2	10	8
L2	10	8
L2	10	8
L2	10	8
L2	10	9
L2	10	9
L2	10	9
L2	10	9
L2	10	9
L2	10	9
L2	10	11
L2	11	8
L2	11	9
L2	11	9
L2	11	9
L2	11	9
L2	11	10
L2	11	10
L2	11	10
L2	11	10
L2	11	11
L2	11	11
L2	11	11
L2	12	8
L2	12	8
L2	12	8
L2	12	8
L2	12	8
L2	12	8
L2	12	8
L2	12	8
L2	12	8
L2	12	8
L2	12	8
L2	12	8
L2	12	8
L2	12	9
L2	12	9
L2	12	9
L2	12	9
L2	12	9
L2	12	9
		8.46763
		1.3235
		0.112258
stage	REP	Dt
L3	1	6
L3	1	6
L3	1	6
L3	1	6
L3	1	6
L3	1	6
L3	1	7
L3	1	7
L3	2	6
L3	2	7
L3	2	7
L3	2	7
L3	2	7
L3	2	7
L3	2	9
L3	2	9
L3	3	8
L3	3	9
L3	3	9
L3	3	9
L3	4	8
L3	4	8
L3	4	8
L3	4	8
L3	4	8
L3	4	8
L3	4	8
L3	4	8
L3	4	9
L3	4	9
L3	4	9
L3	4	9
L3	4	9
L3	4	9
L3	4	9
L3	4	9
L3	5	8
L3	5	8
L3	5	8
L3	5	8
L3	5	8
L3	5	8
L3	5	8
L3	5	8
L3	5	8
L3	5	9
L3	5	9
L3	5	9
L3	5	9
L3	5	10
L3	5	10
L3	6	8
L3	6	9
L3	7	8
L3	7	8
L3	7	8
L3	7	8
L3	7	8
L3	7	8
L3	7	8
L3	7	8
L3	7	8
L3	7	8
L3	7	9
L3	8	8
L3	8	8
L3	8	8
L3	8	8
L3	8	8
L3	8	8
L3	8	8
L3	8	8
L3	8	8
L3	8	8
L3	8	8
L3	8	9
L3	9	9
L3	9	9
L3	9	9
L3	10	8
L3	10	8
L3	10	8
L3	10	8
L3	10	8
L3	10	8
L3	10	8
L3	10	8
L3	10	9
		8.07955
		0.871407
		0.0928923
stage	REP	Dt
L4	1	10
L4	1	12
L4	1	10
L4	2	11
L4	4	10
L4	7	12
L4	7	10
L4	7	9
L4	7	10
		10.4444
		0.983524
		0.327841
