# Supplementary material for: A deadly encounter: Alien invasive Spodoptera frugiperda in Africa and indigenous natural enemy, Cotesia icipe (Hymenoptera, Braconidae)
Source: PLoS One. 2021 Jul 16;16(7):e0253122. doi: 10.1371/journal.pone.0253122 (PMC8284609; doi:10.1371/journal.pone.0253122)
Supplement: S6 File — (XLSX) [file pone.0253122.s006.xlsx]

## Sheet: Male female Developmental time
S6 File. Male female Developmental time
Stage	Sex	Developmental time
L1	M	12
L1	M	13
L1	M	10
L1	M	12
L1	M	13
L1	M	12
L1	M	13
L1	M	13
L1	M	14
L1	M	12
L1	M	13
L1	M	14
L1	M	14
L1	M	16
L1	M	11
L1	M	11
L1	M	11
L1	M	12
L1	M	13
L1	M	13
L1	M	14
L1	M	11
L1	M	11
L1	M	11
L1	M	11
L1	M	12
L1	M	13
L1	M	13
L1	M	13
L1	M	13
L1	M	13
L1	M	13
L1	M	13
L1	M	13
L1	M	14
L1	M	14
L1	M	13
L1	M	13
L1	M	12
L1	M	12
L1	M	12
L1	M	13
L1	M	13
L1	M	13
L1	M	10
L1	M	10
L1	M	10
L1	F	11
L1	F	11
L1	F	11
L1	F	12
L1	F	12
L1	F	12
L1	F	12
L1	F	13
L1	F	13
L1	F	13
L1	F	14
L1	F	12
L1	F	12
L1	F	12
L1	F	13
L1	F	13
L1	F	13
L1	F	13
L1	F	14
L1	F	14
L1	F	12
L1	F	12
L1	F	13
L1	F	13
L1	F	13
L1	F	13
L1	F	13
L1	F	13
L1	F	14
L1	F	14
L1	F	14
L1	F	14
L1	F	14
L1	F	16
L1	F	19
L1	F	12
L1	F	12
L1	F	13
L1	F	13
L1	F	13
L1	F	13
L1	F	13
L1	F	13
L1	F	13
L1	F	13
L1	F	14
L1	F	11
L1	F	11
L1	F	11
L1	F	12
L1	F	12
L1	F	12
L1	F	12
L1	F	12
L1	F	12
L1	F	12
L1	F	13
L1	F	13
L1	F	13
L1	F	13
L1	F	13
L1	F	13
L1	F	13
L1	F	13
L1	F	13
L1	F	13
L1	F	14
L1	F	14
L1	F	14
L1	F	15
L1	F	15
L1	F	13
L1	F	13
L1	F	13
L1	F	14
L1	F	15
L1	F	15
L1	F	15
L1	F	17
L1	F	17
L1	F	12
L1	F	13
L1	F	13
L1	F	13
L1	F	14
L1	F	15
L1	F	9
L1	F	10
L1	F	10
L1	F	10
L1	F	10
L1	F	10
L1	F	11
L2	M	13
L2	M	14
L2	M	13
L2	M	13
L2	M	9
L2	M	11
L2	M	11
L2	M	12
L2	M	12
L2	M	9
L2	M	11
L2	M	11
L2	M	9
L2	M	10
L2	M	11
L2	M	12
L2	M	12
L2	M	13
L2	M	11
L2	M	11
L2	M	12
L2	M	13
L2	M	13
L2	M	13
L2	M	12
L2	M	14
L2	M	11
L2	M	11
L2	M	12
L2	M	13
L2	M	14
L2	M	14
L2	M	15
L2	M	12
L2	M	12
L2	M	12
L2	M	12
L2	M	13
L2	M	13
L2	M	14
L2	M	14
L2	M	15
L2	M	15
L2	M	12
L2	M	12
L2	M	12
L2	M	12
L2	M	14
L2	M	12
L2	M	13
L2	F	13
L2	F	13
L2	F	13
L2	F	15
L2	F	15
L2	F	12
L2	F	13
L2	F	14
L2	F	15
L2	F	17
L2	F	10
L2	F	11
L2	F	11
L2	F	11
L2	F	11
L2	F	11
L2	F	11
L2	F	11
L2	F	9
L2	F	11
L2	F	12
L2	F	12
L2	F	12
L2	F	9
L2	F	10
L2	F	11
L2	F	12
L2	F	12
L2	F	13
L2	F	14
L2	F	14
L2	F	14
L2	F	15
L2	F	12
L2	F	12
L2	F	13
L2	F	13
L2	F	13
L2	F	13
L2	F	14
L2	F	15
L2	F	16
L2	F	13
L2	F	13
L2	F	13
L2	F	14
L2	F	14
L2	F	14
L2	F	14
L2	F	14
L2	F	14
L2	F	15
L2	F	11
L2	F	11
L2	F	12
L2	F	13
L2	F	14
L2	F	14
L2	F	15
L2	F	12
L2	F	12
L2	F	12
L2	F	12
L2	F	13
L2	F	13
L2	F	14
L2	F	14
L2	F	15
L2	F	15
L2	F	13
L2	F	13
L2	F	13
L2	F	13
L2	F	14
L2	F	12
L2	F	12
L2	F	12
L2	F	12
L2	F	12
L2	F	12
L2	F	12
L2	F	13
L2	F	13
L2	F	13
L2	F	13
L2	F	13
L2	F	14
L3	M	11
L3	M	12
L3	M	12
L3	M	12
L3	M	13
L3	M	12
L3	M	12
L3	M	12
L3	M	13
L3	M	12
L3	M	12
L3	M	13
L3	M	13
L3	M	12
L3	M	12
L3	M	13
L3	M	14
L3	M	12
L3	M	13
L3	M	14
L3	M	14
L3	F	12
L3	F	12
L3	F	12
L3	F	12
L3	F	12
L3	F	12
L3	F	12
L3	F	12
L3	F	13
L3	F	13
L3	F	13
L3	F	13
L3	F	13
L3	F	13
L3	F	13
L3	F	13
L3	F	13
L3	F	14
L3	F	12
L3	F	13
L3	F	13
L3	F	14
L3	F	14
L3	F	14
L3	F	12
L3	F	12
L3	F	12
L3	F	12
L3	F	12
L3	F	12
L3	F	13
L3	F	13
L3	F	13
L3	F	11
L3	F	12
L3	F	12
L3	F	12
L3	F	12
L3	F	12
L3	F	12
L3	F	12
L3	F	14
L3	F	14
L3	F	14
L3	F	15
L4	M	14
L4	M	16
L4	M	14
L4	M	14
L4	F	16
