# Supplementary material for: A deadly encounter: Alien invasive Spodoptera frugiperda in Africa and indigenous natural enemy, Cotesia icipe (Hymenoptera, Braconidae)
Source: PLoS One. 2021 Jul 16;16(7):e0253122. doi: 10.1371/journal.pone.0253122 (PMC8284609; doi:10.1371/journal.pone.0253122)
Supplement: S7 File — (XLSX) [file pone.0253122.s007.xlsx]

## Sheet: Egg load and ovigeny index
S7 File. Egg load and ovigeny index as an indicator of potential fecundity and ovigeny
Female age (days)	No. of eggs
0	96
0	69
0	94
0	80
0	61
0	76
0	74
0	121
0	107
0	63
0	104
0	87
0	92
0	96
0	93
3	109
3	141
3	77
3	111
3	95
3	106
3	42
3	121
3	102
3	114
3	68
3	116
3	110
3	77
3	69
6	137
6	155
6	132
6	149
6	92
6	109
6	132
6	101
6	96
6	112
6	124
6	89
6	106
6	142
6	136
9	164
9	103
9	141
9	93
9	145
9	119
9	127
9	106
9	87
9	112
9	93
9	107
9	113
9	89
9	113
